# Supplementary material for: Mechanical Strain Causes Adaptive Change in Bronchial Fibroblasts Enhancing Profibrotic and Inflammatory Responses
Source: PLoS One. 2016 Apr 21;11(4):e0153926. doi: 10.1371/journal.pone.0153926 (PMC4839664; doi:10.1371/journal.pone.0153926)
Supplement: S1 Data — (XLSX) [file pone.0153926.s001.xlsx]

## Sheet: Figure 1
1c Proliferation
	Unstretch			Stretched
24hr	81600	72000	62400	67200	62400	48000
48hr	140000	120000	117600	84000	52800	53200
96hr	117250	175000	170000	60000	77000	50000

## Sheet: Figure 2
2A							2B
VCN mRNA							DCN mRNA
Healthy		Asthmatic					Healthy		Asthmatic
Un-strained	Strained	Un-strained	Strained				Un-strained	Strained	Un-strained	Strained
0.405442	0.358961	0.720802	7.1275				0.235532	1.01958	1.07412	0.681894
10.7606	5.99349	0.27048	0.98488				1.49524	1.98719	2.67478	1.57586
3.02451	1.07191	0.340415	0.277629				1.50602	0.87498	5.7252	2.23723
0.984645	0.449597	0.59188	0.983364				3.43517	3.6527	0.310312	0.260811
1.01536	1.60079	0.233623	0.385659				0.504756	0.714029	0.152898	0.256894
0.216017	0.143584	0.47239	0.722809				0.382634	0.113729	1.83755	3.10523
		2.7275	2.40459						1.02128	1.74368
		0.558246	0.74765						0.871683	0.885252
		0.593245	0.971328						0.302898	0.835511
		0.994974	0.394665						0.329277	0.265568
		1.71439	1.29288						0.126659	0.067026

## Sheet: Figure 3
3A Collagen I mRNA					3B Collagen I mRNA					3C Collagen Soluble
Healthy		Asthma			Healthy		Asthma			Healthy		Asthma
Un-strained	Strained	Un-strained	Strained		Un-strained	Strained	Un-strained	Strained		Un-strained	Strained	Un-strained	Strained
0.12072	0.249801	1.43087	0.6497		0.536565	2.27314	0.959221	1.21304		0.5571	1.3856	1.1016	1.2974
1.66378	2.49739	3.49732	3.47084		2.82409	4.7439	2.45548	5.17753		1.4477	3.3125	2.194	4.7714
1.12961	1.2487	1.20664	2.51073		2.93076	0.572802	0.029147	0.028464		0.5134	3.3349	3.0341	14.3949
0.870388	0.659629	0.333494	0.611937		0.49119	0.385736	0.331644	0.433107		1.364	3.1569	0.9605	1.7873
1.47085	2.93074	0.57497	2.11755		1.22926	1.87359	0.605835	1.07691		0.9616	2.7157	2.5522	22.6568
0.388087	0.441486	0.985739	1.42076		0.770738	0.573484	3.01552	10.181				0.6763	2.2183
		1.16804	2.39943				0.853137	1.86099				0.4009	3.6435
		0.314215	1.03235				0.113594	0.28711				0.344	1.4723
		0.652402	1.59559				1.31408	4.06066				0.5698	3.0103
		0.803043	0.9761				0.792795	0.779561
		1.69369	3.88325				0.413045	0.481002

## Sheet: Figure 4
4A Alpha SMA mRNA					4B Alpha SMA Protein
Healthy		Asthma			Healthy		Asthma
Un-strained	Strained	Un-strained	Strained		Un-strained	Strained	Un-strained	Strained
0.301912	0.186136	1.84705	0.973285		1	1.2341	1	0.944004
0.565242	0.20599	1.98774	0.704415		1	0.379611	1	0.787747
1.43476	0.630062	4.81988	0.973313		1	1.01944	1	0.551837
3.60537	1.52132	1.18164	0.403459		1	0.203148	1	2.41692
6.65096	2.03853	4.53796	1.60743		1	0.725806
0.199325	0.109224	2.13864	0.755906		1	2.0803
		2.37298	0.562767
		2.54983	0.504978
		3.61836	0.734758
		3.2065	0.286839
		9.8502	1.29291

## Sheet: Figure 5
5A IL-8 mRNA					5B Il-8 ELISA
Healthy		Asthma			Healthy		Asthma
Un-strained	Strained	Un-strained	Strained		Un-strained	Strained	Un-strained	Strained
0.353692	2.32001	3.7083	21.9521		334.423	2453.16	465.169	933.695
1.10558	19.4581	13.6901	16.843		91.1232	495.524	99.679	848.467
26.4947	88.4142	1.47521	4.32172		147.193	871.328	0	2566.66
0.894424	3.21623	4.94383	7.44376		59.309	843.253	57.2324	601.006
12.6741	16.1539	31.8873	67.1263		11.1268	61.8346	87.5514	231.218
0.1	0.1	182.761	203.883		8.6525	67.7643	77.4174	286.967
		5.42928	17.0865				107.82	1121.8
		4.16137	41.381				257.338	1832.9
		1.34939	10.0936				44.0249	595.391
		1.90597	4.71991				38.6432	422.554
		0.249002	0.496823				13.8429	171.286

## Sheet: Figure 6
6A MMP-2 Zymography					6B MMP-9 Zymography
Healthy		Asthma			Healthy		Asthma
Un-strained	Strained	Un-strained	Strained		Un-strained	Strained	Un-strained	Strained
1.19965	1.81113	0.342135	1.2654		0.477909	2.17807	0.447275	2.3493
0.342135	0.013753	1.59295	8.21263		1.22225	2.94502	0.495448	0.617362
2.49283	0.973109	1.15389	5.98494		0.777749	0.95405	1.40405	4.33267
2.46234	6.89005	0.829427	5.23725		1.6863	3.54709	1.90203	6.8871
0.035448	0.932706	0.85782	8.04883				3.70738	8.31356
0.80035	1.7988	3.67288	22.3054				0.776936	2.74257
		0.342135	3.53675				0.75696	3.37102
		0.854379	3.61826				0.767569	3.90647
		1.82897	4.62849				1.18952	13.3276
		0.46499	1.12707				0.049511	0.474707
		2.06721	4.06377

## Sheet: Patient Clincal Data
Healthy			Asthma
FEV1%	AGE		FEV1%	AGE
89.8	64		95.5	36
102.4	20		102.9	27
133.8	59		113.4	26
102.2	36		103	18
98	22		131	33
96	21		114	50
			47.7	45
			71.3	17
			64.9	57
			101.1	69
			19.8	60
